# Supplementary material for: Self-Reported Hearing-Aid Use Patterns in an Adult Danish Population
Source: Audiol Res. 2023 Mar 27;13(2):221–35. doi: 10.3390/audiolres13020021 (PMC10135679; doi:10.3390/audiolres13020021)
Supplement: Supplementary file 1 [file audiolres-13-00021-s001.zip]

Archive with 1 entries (1 files):
- audiolres-2222238-supplementary.pdf
